# Supplementary material for: Annual rhythms of temporal niche partitioning in the Sparidae family are correlated to different environmental variables
Source: Sci Rep. 2019 Feb 8;9:1708. doi: 10.1038/s41598-018-37954-0 (PMC6368640; doi:10.1038/s41598-018-37954-0)
Supplement: Supplementary file 2 — Original Data [file 41598_2018_37954_MOESM2_ESM.csv]

Wtemp	salinity	daylength	photo_counted	Day	week	month	year	D_dentex	D_vulgaris	D_sargus	D_annularis	D_puntazzo	D_cervinus
14.68666667	36.49375	9.5	0	1	1	1	2012
14.50583333	36.46375	9.5	2	2	1	1	2012
14.640625	36.42583333	9.5	27	3	1	1	2012
14.74979167	36.43145833	9.5	48	4	1	1	2012	0	0	9	116	0	4
14.760625	36.37	9	18	5	1	1	2012
14.51914894	36.36510638	9.5	0	6	1	1	2012
14.59632653	36.35204082	9.5	20	7	1	1	2012
14.66291667	36.35	9.5	48	8	2	1	2012	2	0	19	16	0	0
14.55729167	36.35395833	10	46	9	2	1	2012
14.32104167	36.3475	10	27	10	2	1	2012
14.45291667	36.34958333	10	27	11	2	1	2012
14.154375	36.3351	10	48	12	2	1	2012	0	41	3	39	0	1
14.37354167	36.34	9.5	48	13	2	1	2012	2	0	0	7	0	0
14.29729167	36.33979167	10	48	14	2	1	2012	1	5	5	21	0	12
14.30604167	36.32708333	10	22	15	3	1	2012
14.18875	36.32208333	10	32	16	3	1	2012
14.21854167	36.32666667	10	48	17	3	1	2012	0	2	10	19	0	2
13.78583333	36.279375	10	47	18	3	1	2012
13.77645833	36.26166667	10	48	19	3	1	2012	0	0	7	18	0	2
13.91208333	36.24583333	10	48	20	3	1	2012	0	11	36	60	0	15
13.98770833	36.23916667	10	48	21	3	1	2012	1	5	21	126	1	3
13.78333333	36.23708333	10	48	22	4	1	2012	1	35	24	107	1	1
13.67854167	36.22375	10	48	23	4	1	2012	0	0	4	7	2	1
13.83208333	36.22083333	9.5	0	24	4	1	2012
13.85875	36.233125	10	48	25	4	1	2012	0	0	14	18	1	5
14.196875	36.18333333	9.5	48	26	4	1	2012	0	5	16	55	0	1
13.969375	36.19333333	10	48	27	4	1	2012	0	42	24	101	3	1
13.88875	36.17770833	10	48	28	4	1	2012	0	31	33	44	0	0
13.720625	36.17416667	10	48	29	5	1	2012	0	3	5	18	0	2
13.45645833	36.18416667	10	48	30	5	1	2012	0	0	3	1	0	0
13.36270833	36.18583333	10.5	48	31	5	1	2012	0	2	22	11	1	2
13.57270833	36.18708333	10.5	48	1	5	2	2012	0	1	19	15	4	0
		10	48	2	5	2	2012	0	6	5	21	0	4
		10	48	3	5	2	2012	1	1	1	1	0	0
12.89729167	36.19979167	10.5	48	4	5	2	2012	1	7	33	22	1	1
12.35458333	36.18854167	10	48	5	6	2	2012	1	0	14	4	0	0
13.0387234	36.23	10.5	47	6	6	2	2012	0	4	11	26	0	0
12.64081633	36.21653061	10.5	49	7	6	2	2012	0	21	12	124	2	0
12.48083333	36.22145833	10.5	48	8	6	2	2012	0	0	13	28	1	0
12.83125	36.246875	10.5	16	9	6	2	2012
12.89416667	36.25166667	11	48	10	6	2	2012	0	0	12	9	0	0
12.51458333	36.25395833	12.5	48	11	6	2	2012	0	2	20	13	1	0
12.48729167	36.26083333	12.5	48	12	6	2	2012	0	1	43	8	0	0
12.67708333	36.27270833	12.5	48	13	6	2	2012	1	3	37	24	6	0
12.77208333	36.31395833	12.5	48	14	7	2	2012	0	0	14	18	0	0
12.42104167	36.27979167	12.5	48	15	7	2	2012	1	3	30	12	1	2
12.47875	36.27958333	12.5	48	16	7	2	2012	1	9	41	28	2	4
12.36854167	36.280625	12.5	48	17	7	2	2012	2	4	25	5	0	6
12.159375	36.30875	12.5	32	18	7	2	2012
12.51833333	36.31895833	12.5	0	19	7	2	2012
12.5025	36.33	12.5	0	20	7	2	2012
12.37854167	36.333125	12.5	31	21	8	2	2012
12.59270833	36.348125	12.5	48	22	8	2	2012	0	0	4	2	0	1
12.585	36.34229167	12.5	48	23	8	2	2012	0	4	17	9	0	0
12.31291667	36.34854167	12.5	48	24	8	2	2012	0	0	2	5	0	2
12.34125	36.35	12.5	48	25	8	2	2012	0	0	0	0	0	0
12.47458333	36.37625	12.5	48	26	8	2	2012	1	1	5	4	0	1
12.51354167	36.36666667	12.5	48	27	8	2	2012	0	0	0	1	0	0
12.54854167	36.40479167	12.5	48	28	9	2	2012	0	0	0	2	0	0
12.47166667	36.86395833	12.5	48	29	9	2	2012	0	0	0	3	0	0
12.58458333	37.575625	12.5	48	1	9	3	2012	0	1	7	6	0	0
12.525625	37.56583333	12.5	48	2	9	3	2012	0	5	7	3	0	0
12.85020833	37.62083333	12.5	48	3	9	3	2012	1	2	18	17	2	0
12.90833333	37.61791667	12.5	48	4	9	3	2012	0	2	8	10	0	0
12.88979167	37.59416667	12.5	48	5	9	3	2012	0	0	6	6	1	3
12.74319149	37.54808511	12.5	47	6	10	3	2012	0	3	4	3	0	1
12.82102041	37.52673469	12.5	49	7	10	3	2012	0	1	0	0	0	0
12.82166667	37.47520833	12.5	48	8	10	3	2012	0	0	0	0	0	0
12.82770833	37.411875	12.5	48	9	10	3	2012	0	0	2	1	0	0
12.88729167	37.32583333	12.5	48	10	10	3	2012	0	0	1	0	0	1
12.89541667	37.25979167	12.5	48	11	10	3	2012	0	3	5	6	0	2
12.93895833	37.243125	12.5	48	12	10	3	2012	0	0	0	0	0	0
13.11083333	37.226875	12.5	48	13	11	3	2012	0	0	0	1	0	0
12.89708333	37.22354167	13.5	48	14	11	3	2012	0	6	4	4	0	6
13.09479167	37.189375	12.5	48	15	11	3	2012	1	7	5	2	0	0
13.363125	37.18479167	12.5	48	16	11	3	2012	0	3	14	0	0	1
13.21416667	37.17416667	12.5	48	17	11	3	2012	0	0	3	1	0	2
13.25458333	37.16375	13.5	48	18	11	3	2012	0	0	1	9	0	0
13.49729167	37.1751	14.5	48	19	11	3	2012	0	0	1	12	0	0
13.48729167	37.23354167	13.5	48	20	12	3	2012	0	7	7	8	0	0
13.20458333	37.03875	13.5	48	21	12	3	2012	1	2	7	1	1	0
13.20479167	36.91583333	13.5	48	22	12	3	2012	0	0	2	0	0	4
13.25666667	36.88625	14.5	48	23	12	3	2012	0	4	6	2	0	0
13.29375	36.90208333	14.5	48	24	12	3	2012	0	9	1	1	0	1
13.32208333	36.8975	14.5	48	25	12	3	2012	0	8	4	2	0	0
13.443125	36.8525	14.5	48	26	12	3	2012	1	1	10	0	1	0
13.51375	36.848125	14.5	48	27	13	3	2012	0	1	1	0	0	0
13.50666667	36.849375	14.5	48	28	13	3	2012	0	0	1	0	0	0
13.45604167	36.82520833	14.5	48	29	13	3	2012	0	0	0	1	0	0
13.36666667	36.82270833	14.5	0	30	13	3	2012
13.439375	36.83145833	14.5	48	31	13	3	2012	0	0	1	0	0	0
13.501875	36.77875	14.5	48	1	13	4	2012	0	5	9	0	1	0
13.66333333	36.76145833	14.5	48	2	13	4	2012	0	1	2	0	0	0
13.918125	36.74	14.5	48	3	14	4	2012	0	1	1	0	0	0
14.42708333	36.699375	14.5	48	4	14	4	2012	0	0	1	0	0	0
14.86708333	36.57041667	14.5	48	5	14	4	2012	0	2	3	0	0	0
14.74957447	36.53425532	14.5	47	6	14	4	2012	0	16	10	3	0	0
14.28142857	36.62836735	14.5	49	7	14	4	2012	0	33	3	1	0	0
13.444375	36.678125	14.5	48	8	14	4	2012	0	169	33	9	2	0
14.10833333	36.62	14.5	48	9	14	4	2012	0	32	6	2	0	0
14.369375	36.59770833	14.5	48	10	15	4	2012	1	16	3	0	0	1
13.64458333	36.62333333	14.5	48	11	15	4	2012	0	68	25	4	0	4
13.509375	36.625625	14.5	48	12	15	4	2012	0	3	4	2	0	0
13.58979167	36.65020833	14.5	48	13	15	4	2012	0	2	2	0	0	6
13.464375	36.621875	14.5	48	14	15	4	2012	0	8	3	0	0	2
13.714375	36.54770833	14.5	48	15	15	4	2012	0	19	1	3	0	9
14.25	36.52166667	14.5	48	16	15	4	2012	1	11	1	2	0	3
14.18416667	36.508125	14.5	48	17	15	4	2012	0	2	2	0	1	2
14.24229167	36.4575	14.5	48	18	16	4	2012	0	9	2	0	0	12
13.928125	36.423125	14.5	48	19	16	4	2012	1	0	3	1	1	9
13.71145833	36.4225	14.5	48	20	16	4	2012	2	17	9	3	0	5
13.71104167	36.42458333	14.5	48	21	16	4	2012	0	10	1	0	0	0
14.10458333	36.41145833	14.5	48	22	16	4	2012	0	7	0	2	0	3
		14.5	48	23	16	4	2012	1	12	2	0	0	0
13.88375	36.3353	14.5	48	24	16	4	2012	0	5	7	1	0	0
13.91083333	36.32916667	14.5	48	25	17	4	2012	0	0	0	2	0	0
13.72125	36.266875	14.5	48	26	17	4	2012	0	70	8	0	3	6
14.31875	36.24541667	14.5	48	27	17	4	2012	1	35	7	4	0	0
14.86854167	36.20666667	14.5	48	28	17	4	2012	0	9	9	7	0	1
14.83979167	36.48791667	15.5	48	29	17	4	2012	0	0	1	1	0	0
14.81270833	36.67375	15.5	48	30	17	4	2012	1	15	4	3	1	2
14.443125	36.546875	15.5	48	1	18	5	2012	0	1	0	2	0	0
14.404375	36.45229167	15.5	48	2	18	5	2012	0	10	7	0	0	6
14.35416667	38.27041667	15.5	48	3	18	5	2012	0	198	18	10	0	0
14.39895833	38.27020833	15.5	48	4	18	5	2012	2	80	17	1	1	6
14.44291667	38.260625	15.5	48	5	18	5	2012	0	15	2	0	0	0
14.57361702	38.23914894	15.5	47	6	18	5	2012	3	11	3	4	0	0
14.48897959	38.21714286	15.5	49	7	18	5	2012	4	91	15	1	2	5
14.15041667	38.17854167	15.5	48	8	19	5	2012	4	23	16	4	0	19
14.41645833	38.18229167	15.5	48	9	19	5	2012	0	1	4	0	0	0
14.42770833	38.17625	15.5	48	10	19	5	2012	1	0	0	0	0	0
14.570625	38.17625	15.5	48	11	19	5	2012	1	30	11	1	0	0
14.64	38.17229167	16.5	48	12	19	5	2012	1	41	12	0	0	0
14.776875	38.17958333	16.5	48	13	19	5	2012	0	1	6	0	0	0
		16.5	48	14	19	5	2012	0	9	7	0	0	0
14.805625	38.129375	15.5	48	15	20	5	2012	0	11	2	0	0	0
16.22875	38.216875	15.5	48	16	20	5	2012	0	26	17	0	0	0
16.98458333	38.13395833	16.5	48	17	20	5	2012	4	121	42	5	1	1
17.199375	37.62229167	16.5	48	18	20	5	2012	0	12	11	0	0	0
17.10625	37.760625	14.5	48	19	20	5	2012	3	9	1	0	0	0
16.53895833	38.06125	16.5	48	20	20	5	2012	0	5	2	0	0	0
15.62583333	38.52604167	16.5	48	21	20	5	2012	0	0	0	0	0	0
15.39895833	38.59416667	16.5	48	23	21	5	2012	0	117	23	2	1	5
15.70916667	38.31854167	16.5	48	24	21	5	2012	0	31	7	1	0	0
16.15104167	38.09104167	16.5	0	25	21	5	2012
15.61854167	38.53666667	16.5	48	26	21	5	2012	0	1	0	0	0	0
15.39875	38.69229167	16.5	47	27	21	5	2012
15.41145833	38.74520833	16.5	47	28	21	5	2012
15.64729167	38.58625	16.5	48	29	22	5	2012	0	28	2	0	0	0
15.64770833	38.57645833	16.5	48	30	22	5	2012	0	3	0	1	0	1
14.97395833	37.61916667	12	48	31	17	5	2012	1	16	3	1	1	1
15.72270833	38.50166667	16.5	48	1	22	6	2012	0	3	1	0	0	0
16.20708333	38.35291667	16.5	48	2	22	6	2012	0	2	0	0	0	0
16.19729167	38.21833333	16.5	48	3	22	6	2012	0	6	0	0	0	0
16.37666667	37.948125	16.5	48	4	22	6	2012	0	25	5	0	2	0
16.07270833	38.22833333	16.5	48	5	23	6	2012	1	25	3	0	0	0
15.58978723	38.70212766	16.5	47	6	23	6	2012	7	131	13	1	0	0
15.56897959	38.7877551	16.5	49	7	23	6	2012	0	149	31	0	0	0
16.01541667	38.399375	16.5	48	8	23	6	2012	0	1	2	0	0	0
15.98875	38.42958333	16.5	48	9	23	6	2012	0	2	0	0	0	1
16.22395833	38.31854167	16.5	48	10	23	6	2012	0	0	0	0	0	0
16.19354167	38.29104167	16.5	48	11	23	6	2012	0	1	1	0	0	0
17.34625	37.95916667	16.5	48	12	24	6	2012	0	5	0	0	0	1
16.50895833	37.83833333	16.5	48	13	24	6	2012	0	8	9	0	0	0
19.474375	37.8175	16.5	47	14	24	6	2012
18.904375	37.8325	16.5	47	15	24	6	2012
18.47604167	37.805625	16.5	47	16	24	6	2012
17.43645833	37.9175	16.5	48	17	24	6	2012	0	0	0	0	0	0
17.87104167	37.87166667	16.5	48	18	24	6	2012	0	0	0	0	0	0
18.37791667	37.80020833	16.5	48	19	25	6	2012	1	536	26		1	0
18.01333333	37.88	16.5	47	20	25	6	2012
16.85770833	37.93083333	16.5	47	21	25	6	2012
16.86541667	37.93041667	16.5	48	22	25	6	2012	0	0	2	0	0	0
18.10979167	37.864375	16.5	48	23	25	6	2012	0	7	1	0	0	0
17.91354167	37.86145833	16.5	48	24	25	6	2012	0	27	2	0	0	0
18.0375	37.85583333	16.5	25	25	25	6	2012
18.39729167	37.84104167	16.5	8	26	26	6	2012
18.64375	37.850625	16.5	9	27	26	6	2012
18.47958333	37.871875	16.5	10	28	26	6	2012
18.60479167	37.88395833	16.5	8	29	26	6	2012
17.78020833	37.826875	16.5	10	30	26	6	2012
14.681875	37.83354167	16.5	9	1	26	7	2012
14.54395833	37.84	16.5	24	2	26	7	2012
12.41729167	37.87666667	16.5	26	3	26	7	2012
16.20166667	37.94666667	16.5	29	4	27	7	2012
15.05	37.91666667	16.5	29	5	27	7	2012
21.46808511	37.87851064	16.5	20	6	27	7	2012
21.57510204	37.84693878	16.5	0	7	27	7	2012
22.25625	37.83979167	16.5	0	8	27	7	2012
22.93520833	37.79208333	16.5	18	9	27	7	2012
21.20958333	37.83854167	16.5	31	10	27	7	2012
19.541875	37.84208333	16.5	31	11	28	7	2012
16.191875	37.86791667	16.5	31	12	28	7	2012
12.65916667	37.87854167	16.5	31	13	28	7	2012
14.27270833	37.85395833	16.5	29	14	28	7	2012
22.23520833	37.77916667	16.5	31	15	28	7	2012
21.835	37.729375	16.5	31	16	28	7	2012
21.86395833	37.744375	16.5	31	17	28	7	2012
17.47541667	37.79145833	16.5	31	18	29	7	2012
19.83479167	37.76041667	16.5	8	19	29	7	2012
21.37541667	37.778125	16.5	11	20	29	7	2012
21.50125	37.80854167	16.5	8	21	29	7	2012
19.01208333	37.88479167	16.5	5	22	29	7	2012
22.333125	37.865625	16.5	4	23	29	7	2012
22.49416667	37.8325	16.5	11	24	29	7	2012
21.95458333	37.83375	16.5	5	25	30	7	2012
22.26895833	37.850625	16.5	0	26	30	7	2012
23.554375	37.88583333	16.5	0	27	30	7	2012
23.29666667	37.86708333	16.5	0	28	30	7	2012
22.06791667	37.82020833	16.5	0	29	30	7	2012
18.86541667	37.8025	16.5	0	30	30	7	2012
15.05604167	37.81208333	16.5	0	31	126	7	2012
15.84979167	37.8275	16.5	0	1	30	8	2012
16.763125	37.803125	16.5	0	2	31	8	2012
21.42125	37.8125	16.5	0	3	31	8	2012
16.41770833	37.82083333	16.5	0	4	31	8	2012
16.468125	37.81604167	15.5	0	5	31	8	2012
20.77170213	37.83744681	15.5	0	6	31	8	2012
		16.5	0	7	31	8	2012
		16.5	0	8	31	8	2012
		16.5	0	9	32	8	2012
		15.5	0	10	32	8	2012
		15.5	0	11	32	8	2012
		14.5	0	12	32	8	2012
		14.5	0	13	32	8	2012
		14.5	0	14	32	8	2012
		14.5	0	15	32	8	2012
		14.5	0	16	33	8	2012
		14.5	0	17	33	8	2012
		14.5	0	18	33	8	2012
		14.5	0	19	33	8	2012
		14.5	0	20	33	8	2012
		14.5	0	21	33	8	2012
		14.5	0	22	33	8	2012
		14.5	0	23	34	8	2012
		14.5	0	24	34	8	2012
		14.5	0	25	34	8	2012
		14.5	0	26	34	8	2012
		14.5	0	27	34	8	2012
		14.5	0	28	34	8	2012
		14.5	0	29	34	8	2012
		14.5	0	30	35	8	2012
		14.5	0	31	135	8	2012
		14.5	0	1	35	9	2012
		14.5	0	2	35	9	2012
		14.5	0	3	35	9	2012
		14.5	0	4	35	9	2012
		14.5	0	5	35	9	2012
		14.5	0	6	36	9	2012
		14.5	0	7	36	9	2012
		14.5	0	8	36	9	2012
		14.5	0	9	36	9	2012
		14.5	0	10	36	9	2012
		14.5	0	11	36	9	2012
		13.5	0	12	36	9	2012
		14.5	0	13	37	9	2012
		14.5	0	14	37	9	2012
		14.5	0	15	37	9	2012
		13.5	0	16	37	9	2012
		13.5	0	17	37	9	2012
		13.5	0	18	37	9	2012
		13.5	0	19	37	9	2012
		13.5	0	20	38	9	2012
		13.5	10	21	38	9	2012
		13.5	22	22	38	9	2012
		13.5	23	23	38	9	2012
		13.5	19	24	38	9	2012
		13.5	18	25	38	9	2012
		13.5	6	26	38	9	2012
		13.5	13	27	39	9	2012
		13.5	21	28	39	9	2012
		13.5	19	29	39	9	2012
		13.5	23	30	39	9	2012
		13.5	0	1	39	10	2012
		13.5	21	2	39	10	2012
		13.5	22	3	39	10	2012
		13.5	3	4	40	10	2012
		13.5	2	5	40	10	2012
		13.5	0	6	40	10	2012
		12.5	0	7	40	10	2012
		13.5	32	8	40	10	2012
		13.5	48	9	40	10	2012	1	221	55	0	0	0
		12.5	47	10	40	10	2012
		12.5	45	11	41	10	2012
		12.5	26	12	41	10	2012
		12.5	0	13	41	10	2012
		12.5	0	14	41	10	2012
		12.5	31	15	41	10	2012
		12.5	0	16	41	10	2012
		12.5	45	17	41	10	2012
		12.5	48	18	42	10	2012	2	168	15	2	0	0
		11.5	48	19	42	10	2012	0	18	7	0	0	0
		11.5	48	20	42	10	2012	1	10	4	0	0	0
		11.5	48	21	42	10	2012	1	158	17	2	1	0
		12.5	48	22	42	10	2012	0	1113	112	9	4	1
		11.5	47	23	42	10	2012
		11.5	48	24	42	10	2012	0	252	15	189	0	0
		11.5	48	25	43	10	2012	0	8	0	38	0	0
		11.5	31	26	43	10	2012
		11.5	0	27	43	10	2012
		11.5	0	28	43	10	2012
		11.5	29	29	43	10	2012
		11.5	48	30	43	10	2012	3	828	57	163	0	1
		11.5	48	1	44	11	2012	0	0	2	5	0	1
		11.5	48	2	44	11	2012	0	0	3	19	0	0
		11.5	48	3	44	11	2012	0	154	9	293	0	0
		11.5	48	4	44	11	2012	2	69	6	869	0	0
		11.5	47	5	44	11	2012
		11.5	45	6	44	11	2012
		11.5	43	7	44	11	2012
		11.5	42	8	45	11	2012
		11.5	45	9	45	11	2012
		11.5	45	10	45	11	2012
		11.5	41	11	45	11	2012
		11.5	43	12	45	11	2012
		11.5	48	13	45	11	2012	0	6	7	8	2	0
		11.5	47	14	45	11	2012
		11.5	48	15	46	11	2012	0	25	13	20	0	1
		11.5	48	16	46	11	2012	1	31	6	367	1	3
		11.5	48	17	46	11	2012	0	0	0	15	0	3
		11.5	48	18	46	11	2012	0	0	3	1	0	0
		11.5	48	19	46	11	2012	0	0	0	4	0	0
		11.5	35	20	46	11	2012
		11.5	25	21	46	11	2012
		11.5	45	22	47	11	2012
		11.5	48	23	47	11	2012	0	22	1	82	0	4
		11.5	48	24	47	11	2012	0	24	4	38	0	0
		11.5	48	25	47	11	2012	0	0	0	1	0	0
		11.5	48	26	47	11	2012	0	26	3	36	0	0
		10.5	48	27	47	11	2012	0	23	5	352	0	0
		10.5	48	28	47	11	2012	0	94	14	236	0	2
		11.5	48	29	48	11	2012	0	4	0	1	0	0
		11.5	48	30	48	11	2012	0	0	0	2	0	0
		11.5	48	1	48	12	2012	0	23	0	124	0	0
		11.5	48	2	48	12	2012	0	2	1	67	0	0
		11.5	48	3	48	12	2012	0	6	0	10	0	0
		10.5	48	4	48	12	2012	0	15	6	432	0	0
		10.5	48	5	48	12	2012	0	14	7	215	1	0
		10.5	47	6	49	12	2012	1	53	4	556	0	1
		10.5	49	7	49	12	2012	0	18	3	77	0	0
		10.5	48	8	49	12	2012	1	10	1	477	0	0
		10.5	48	9	49	12	2012	0	9	1	82	0	0
		10.5	48	10	49	12	2012	0	1	0	1	0	1
		10.5	46	11	49	12	2012
13.79125	38.17270833	10.5	44	12	49	12	2012
14.20229167	38.21916667	10.5	45	13	50	12	2012
14.2125	38.22833333	10.5	48	14	50	12	2012	0	19	2	825	0	0
14.23770833	38.23208333	10.5	48	15	50	12	2012	1	1	3	5	3	0
14.29604167	38.21125	10.5	48	16	50	12	2012	0	1	0	0	0	0
14.22479167		10.5	48	17	50	12	2012	0	43	2	105	0	0
14.23	38.230625	10.5	42	18	50	12	2012
14.19083333		10.5	47	19	50	12	2012
14.23625		10.5	48	20	51	12	2012	0	29	15	649	2	0
14.17583333	38.228125	10.5	48	21	51	12	2012	1	1	5	0	0	0
13.98	38.213125	10.5	48	22	51	12	2012	0	0	0	0	0	0
14.23104167	38.18729167	10.5	48	23	51	12	2012	0	85	14	310	3	1
14.009375	38.185625	10.5	48	24	51	12	2012	0	5	0	17	0	0
13.77833333	38.21979167	10.5	48	25	51	12	2012	0	9	4	16	2	0
		10.5	31	26	51	12	2012
		10.5	0	27	52	12	2012
		10.5	0	28	52	12	2012
		10.5	0	29	52	12	2012
		10.5	0	30	52	12	2012
	38.45833333	11	0	31	52	12	2012
		9.5	0	1	52	1	2013
		9.5	0	2	52	1	2013
		9.5	0	3	53	1	2013
		9.5	0	4	53	1	2013
		9	0	5	53	1	2013
		9.5	0	6	53	1	2013
		9.5	0	7	53	1	2013
		9.5	0	8	53	1	2013
		10	0	9	53	1	2013
		10	33	10	54	1	2013
		10	48	11	54	1	2013	0	261	2	542	5	3
		10	48	12	54	1	2013	1	92	0	373	7	0
		9.5	48	13	54	1	2013	0	8	0	101	3	0
		10	48	14	54	1	2013	0	1	0	0	0	0
		10	48	15	54	1	2013	0	0	2	2	1	0
		10	48	16	54	1	2013	0	12	0	157	2	0
		10	48	17	55	1	2013	0	3	0	0	0	0
		10	48	18	55	1	2013	0	2	0	0	0	0
		10	48	19	55	1	2013	0	2	0	0	1	0
		10	48	20	55	1	2013	0	1	0	0	0	0
		10	48	21	55	1	2013	0	0	0	0	0	0
		10	48	22	55	1	2013	0	8	5	2	1	0
		10	48	23	55	1	2013	0	7	1	23	4	0
		9.5	48	24	56	1	2013	0	2	2	0	1	0
		10	44	25	56	1	2013
		9.5	40	26	56	1	2013
		10	44	27	56	1	2013
		10	43	28	56	1	2013
		10	0	29	56	1	2013
		10	40	30	56	1	2013
		10.5	44	31	57	1	2013
		10.5	48	1	57	2	2013	0	3	0	0	4	0
		10	48	2	57	2	2013	0	9	2	53	12	0
		10	30	3	57	2	2013
		10.5	48	4	57	2	2013	0	6	0	0	7	0
		10	48	5	57	2	2013	0	57	21	0	1	2
		10.5	47	6	57	2	2013	0	6	3	37	0	0
		10.5	49	7	58	2	2013	0	5	0	0	0	0
		10.5	48	8	58	2	2013	0	4	0	0	1	0
		10.5	48	9	58	2	2013	0	4	0	0	1	0
		11	48	10	58	2	2013	0	13	24	3	12	2
		10.5	48	11	58	2	2013	0	13	1	0	1	0
		10.5	48	12	58	2	2013	0	13	2	7	1	0
		10.5	48	13	58	2	2013	0	3	1	2	2	0
		11	48	14	58	2	2013	0	5	1	1	0	0
		11	47	15	58	2	2013
		11	48	16	59	2	2013	0	27	2	51	2	0
		11	47	17	59	2	2013
		10.5	15	18	59	2	2013
		11	35	19	59	2	2013
		11	48	20	59	2	2013	0	2	0	0	0	0
		11	48	21	59	2	2013	0	106	6	13	4	0
		11	48	22	59	2	2013	0	0	2	1	7	0
		11	47	23	60	2	2013
		11	47	24	60	2	2013
		11	48	25	60	2	2013	0	8	0	0	0	0
		11	48	26	60	2	2013	0	23	0	0	0	0
		11	46	27	60	2	2013
		11	48	28	60	2	2013	0	0	1	0	4	0
		11	48	1	60	3	2013	0	0	0	0	0	0
		11.5	48	2	61	3	2013	0	0	0	0	0	0
		11.5	46	3	61	3	2013
		11.5	48	4	61	3	2013	0	2	1	0	0	0
		11	37	5	61	3	2013
		11.5	46	6	61	3	2013
		11.5	49	7	61	3	2013	0	0	0	0	0	0
		12	47	8	61	3	2013
		12	48	9	61	3	2013	0	7	3	0	5	0
		12	48	10	62	3	2013	0	7	3	0	3	0
		12	47	11	62	3	2013
		12	48	12	62	3	2013	0	9	9	7	7	0
		12	48	13	62	3	2013	0	6	9	0	4	0
		12	44	14	62	3	2013
		12	47	15	62	3	2013
		12	47	16	62	3	2013
		12	48	17	63	3	2013	0	10	4	25	3	0
		12	46	18	63	3	2013
		12	0	19	63	3	2013
		12	44	20	63	3	2013
		12	47	21	63	3	2013
		12.5	46	22	63	3	2013
		12	46	23	63	3	2013
		12.5	47	24	64	3	2013
		12	46	25	64	3	2013
		12.5	48	26	64	3	2013	0	8	2	0	0	0
		13	48	27	64	3	2013	0	4	2	1	0	0
		13	46	28	64	3	2013
		13	47	29	64	3	2013
		13	47	30	64	3	2013
		13	46	31	65	3	2013
		13	46	1	65	4	2013
		13	47	2	65	4	2013
		13	46	3	65	4	2013
		13	46	4	65	4	2013
		13	47	5	65	4	2013
		13	47	6	65	4	2013	0	2	0	1	0	0
		13	48	7	66	4	2013
		13	48	8	66	4	2013	0	15	1	0	1	0
		13	48	9	66	4	2013	0	12	22	3	11	0
		13.5	43	10	66	4	2013
		13.5	46	11	66	4	2013
		13.5	47	12	66	4	2013
12.940625	37.91979167	13.5	48	13	66	4	2013	0	26	12	0	3	0
12.96875	37.90875	13.5	47	14	67	4	2013
13.17125	37.91270833	13.5	48	15	67	4	2013	0	20	3	0	3	0
13.12979167	37.91729167	13.5	48	16	67	4	2013	0	5	0	0	0	0
13.31125	37.90875	13.5	48	17	67	4	2013	0	8	7	0	0	0
13.32625	37.88541667	13.5	47	18	67	4	2013
		13.5	0	19	67	4	2013
13.27541667	37.89375	13.5	44	20	67	4	2013
13.47708333	37.96	13.5	43	21	68	4	2013
13.7475	38.02979167	13.5	46	22	68	4	2013
13.405625	37.88458333	14	48	23	68	4	2013	0	0	0	0	0	0
14.44666667	37.843125	14	48	24	68	4	2013	0	30	0	0	3	0
15.028125	37.8351	14	48	25	68	4	2013	0	2	0	0	0	0
15.01729167	37.83020833	13.5	48	26	68	4	2013	0	0	0	0	0	0
14.99833333	37.81583333	13.5	47	27	68	4	2013
14.81375	37.75625	14	48	28	69	4	2013	0	7	0	0	1	0
14.29145833	37.72166667	13.5	48	29	69	4	2013	0	2	2	0	2	0
14.31041667	37.73208333	14.5	45	30	69	4	2013
14.16208333	37.74875	14.5	45	1	69	5	2013
14.21333333	37.73791667	14.5	44	2	69	5	2013
14.22729167	37.73729167	14.5	0	3	69	5	2013
14.28020833	37.73541667	14.5	42	4	69	5	2013
14.37125	37.751875	14.5	0	5	70	5	2013
13.88276596	37.86468085	14.5	46	6	70	5	2013
13.78632653	37.94265306	14.5	48	7	70	5	2013
13.83229167	37.950625	14.5	48	8	70	5	2013	0	3	0	0	0	0
13.966875	37.92	14.5	48	9	70	5	2013	0	5	0	0	0	0
14.20458333	37.89020833	14.5	48	10	70	5	2013	0	7	0	0	0	0
14.21604167	37.8675	14.5	48	11	70	5	2013	0	8	0	0	0	0
14.27583333	37.87666667	14.5	48	12	71	5	2013	0	312	21	0	6	0
14.22770833	37.88458333	14.5	48	13	71	5	2013	1	70	3	0	0	0
14.07958333	37.91854167	14.5	48	14	71	5	2013	1	105	10	0	5	7
14.075	37.90458333	14.5	48	15	71	5	2013	2	246	14	0	6	3
14.56	37.85020833	14.5	48	16	71	5	2013	0	7	0	0	0	0
14.8775	37.81145833	14.5	48	17	71	5	2013	0	6	5	0	1	0
14.78520833	37.81395833	14.5	48	18	71	5	2013	0	0	0	0	0	0
14.08395833	37.92854167	14.5	48	19	72	5	2013	1	13	6	0	2	1
14.18875	37.92354167	14.5	48	20	72	5	2013	0	39	11	0	1	1
14.366875	37.94395833	14.5	48	21	72	5	2013	1	113	14	0	1	0
14.45770833	37.94354167	14.5	47	22	72	5	2013
14.68083333	37.91875	15	45	23	72	5	2013
14.59854167	37.88	14.5	46	24	72	5	2013
14.65625	37.84708333	15	48	25	72	5	2013	1	349	4	0	0	2
15.43354167	37.78708333	14.5	48	26	73	5	2013	1	171	18	0	6	0
15.34916667	37.80583333	15	48	27	73	5	2013	2	34	2	0	2	0
14.97	37.83416667	15	48	28	73	5	2013	4	149	4	0	2	0
15.185	37.81916667	15	48	29	73	5	2013	5	38	5	0	1	0
14.9575	37.843125	15	44	30	73	5	2013
		15	44	31	22	5	2013
		15.5	48	1	73	6	2013	1	116	6	0	1	0
15.66229167	37.80208333	15	48	2	74	6	2013	0	2	4	0	1	0
15.71125	37.78375	15	48	3	74	6	2013	0	3	1	0	1	0
16.05208333	37.76520833	15	0	4	74	6	2013
16.24145833	37.75708333	15.5	44	5	74	6	2013
16.39020833	37.75020833	15	46	6	74	6	2013
16.455625	37.7475	15	34	7	74	6	2013
16.26291667	37.76645833	15	25	8	74	6	2013
15.786875	37.88604167	15	45	9	75	6	2013
15.359375	38.15541667	15	48	10	75	6	2013	4	1354	82	0	3	13
15.804375	37.896875	15.5	46	11	75	6	2013
15.84104167	37.80291667	15.5	41	12	75	6	2013
15.66604167	37.83041667	15.5	48	13	75	6	2013	0	1	0	0	0	0
15.81666667	37.84	15	47	14	75	6	2013
15.47645833	37.87479167	15	45	15	75	6	2013
15.77770833	37.874375	15	43	16	76	6	2013
17.55166667	37.7725	15	45	17	76	6	2013
18.57125	37.74104167	15	48	18	76	6	2013	2	13	0	0	1	0
14.09	37.74395833	15	47	19	76	6	2013
16.50708333	37.97145833	15	36	20	76	6	2013
16.32958333	38.119375	15.5	45	21	76	6	2013
16.30291667	38.405625	15.5	44	22	76	6	2013
15.73770833	38.39583333	15.5	44	23	77	6	2013
15.79979167	38.40208333	15.5	38	24	77	6	2013
16.23291667	38.0652	15	46	25	77	6	2013
16.23104167	38.01270833	15	48	26	77	6	2013	1	1392	150	0	2	0
18.0175	37.884375	15	48	27	77	6	2013	4	4	0	0	0	0
16.88354167	37.83104167	15	0	28	77	6	2013
19.26854167	37.78020833	15.5	48	29	77	6	2013	2	900	88	0	5	0
18.74708333	37.79520833	15	48	30	78	6	2013	2	831	30	0	0	0
18.64291667	37.80895833	15	48	1	78	7	2013	4	65	10	0	3	0
19.33354167	37.78791667	15	42	2	78	7	2013
19.00916667	37.79291667	15	0	3	78	7	2013
19.42583333	37.80354167	15	48	4	78	7	2013	2	11	1	0	1	0
19.38270833	37.82895833	15	48	5	78	7	2013	1	67	0	0	1	0
18.99361702	37.78957447	15	47	6	78	7	2013	1	167	4	0	2	1
18.73571429	37.80979592	15	49	7	79	7	2013	2	14	4	0	1	0
19.01104167	37.84833333	15	48	8	79	7	2013	4	271	4	0	2	0
19.24833333	37.86479167	15	48	9	79	7	2013	4	1570	20	0	0	0
19.08166667	37.865625	15	48	10	79	7	2013	3	772	21	0	0	0
18.83604167	37.88791667	15	48	11	79	7	2013	1	878	27	0	0	0
18.94729167	37.89708333	15	48	12	79	7	2013	0	148	3	0	0	0
18.02541667	37.921875	15	47	13	79	7	2013
17.56583333	37.94	15	48	14	80	7	2013	1	107	0	0	0	0
18.57458333	37.899375	15	48	15	80	7	2013	1	20	0	0	0	0
18.09354167	37.91916667	15	48	16	80	7	2013	0	0	0	0	0	0
18.32458333	37.92979167	15	48	17	80	7	2013	3	0	1	0	0	0
		15	47	18	80	7	2013
18.80479167	37.909375	15	48	19	80	7	2013	3	42	24	0	1	0
19.20416667	37.894375	15	48	20	80	7	2013	2	128	22	0	2	0
19.16791667	37.91166667	14.5	48	21	81	7	2013	1	482	46	0	0	0
18.5875	37.93416667	15	46	22	81	7	2013
18.01229167	37.94291667	15	48	23	81	7	2013	0	249	4	0	0	0
18.04854167	37.94458333	15	48	24	81	7	2013	0	660	83	0	0	0
17.41020833	37.98333333	15	0	25	81	7	2013
16.29	38.2975	15	48	26	81	7	2013	0	29	7	0	0	0
17.31729167	38.065625	15	48	27	81	7	2013	3	20	0	0	0	0
17.22	37.97166667	14.5	48	28	82	7	2013	1	0	0	0	0	0
17.31916667	37.90479167	14.5	43	29	82	7	2013
17.668125	37.896875	15	47	30	82	7	2013
16.81395833	37.88895833	14.5	48	31	30	7	2013	1	24	0	0	0	0
16.60958333	37.91208333	14.5	0	1	82	8	2013
17.76166667	37.89020833	14.5	47	2	82	8	2013
18.55395833	37.885625	14	48	3	82	8	2013	4	105	84	0	3	0
19.17770833	37.88833333	14	48	4	82	8	2013	2	94	22	0	4	0
18.29583333	37.89875	14	48	5	83	8	2013	0	301	19	0	2	0
17.91021277	37.92340426	14	47	6	83	8	2013	0	22	1	0	0	0
18.3744898	37.92612245	14	48	7	83	8	2013
17.72	38.00083333	14	48	8	83	8	2013	5	66	12	0	1	0
14.91770833	37.89270833	14	48	9	83	8	2013	19	0	5	0	0	1
16.78416667	37.87833333	14	48	10	83	8	2013	20	0	41	0	4	5
24.75	37.8951	14	48	11	83	8	2013	6	0	38	0	0	0
24.125	37.90854167	14	47	12	84	8	2013
23.445	37.91125	14	48	13	84	8	2013	3	21		0	3	0
23.89041667	37.926875	14	48	14	84	8	2013	10	1	17	0	5	0
23.90395833	37.929375	14	48	15	84	8	2013	14	0	33	0	5	0
23.73916667	37.94729167	13.5	48	16	84	8	2013	18	0	17	0	0	0
23.22791667	37.963125	14	48	17	84	8	2013	17	4	3	0	0	0
23.726875	37.99520833	14	48	18	84	8	2013	6	2	3	0	0	0
23.27208333	38.10854167	14	48	19	85	8	2013	6	15	11	0	0	0
23.46625	38.16666667	14	48	20	85	8	2013	9	1	1	0	0	0
23.42270833	38.20125	14	47	21	85	8	2013
23.10666667	38.185625	14	48	22	85	8	2013	11	212	59	0	0	0
23.20666667	38.22479167	13.5	48	23	85	8	2013	7	34	12	0	0	0
23.6075	38.5175	16.5	48	24	85	8	2013	6	35	5	0	0	0
23.768125	38.44583333	13.5	48	25	85	8	2013	1	8	2	0	0	0
24.34770833	38.32708333	14	48	26	86	8	2013	3	34	0	0	0	0
		13.5	42	27	86	8	2013
		13.5	48	28	86	8	2013	2	126	5	0	0	0
		15.5	48	29	86	8	2013	7	468	50	0	1	0
		13.5	48	30	86	8	2013	7	17	2	0	0	0
		13.5	48	31	35	8	2013	5	50	2	0	0	1
		13	48	1	86	9	2013	3	72	8	0	0	0
		13.5	48	2	87	9	2013	2	27	1	0	0	0
		13	46	3	87	9	2013
25.24104167	38.15229167	13	48	4	87	9	2013	1	21	2	0	0	0
25.081875	38.38208333	13	48	5	87	9	2013	1	26	0	0	0	0
24.42666667	38.18166667	13	48	6	87	9	2013	0	245	7	0	0	0
23.8075	37.98125	13.5	48	7	87	9	2013	1	280	8	0	0	0
24.121875	38.07270833	13	48	8	87	9	2013	1	34	8	0	0	0
24.241875	38.068125	13	45	9	88	9	2013
23.465	37.94333333	12.5	48	10	88	9	2013	1	156	10	0	0	0
23.73916667	37.98791667	12.5	47	11	88	9	2013
24.27125	38.09770833	12.5	48	12	88	9	2013	2	279	32	0	1	0
24.36604167	38.0175	12.5	0	13	88	9	2013
24.41854167	38.059375	12.5	44	14	88	9	2013
24.03041667	38.29479167	12.5	44	15	88	9	2013
24.28583333	38.41458333	12.5	45	16	89	9	2013
23.59875	38.316875	12.5	48	17	89	9	2013	3	988	69	0	1	0
24.26625	38.73541667	12.5	48	18	89	9	2013	4	147	52	0	1	1
23.95625	38.49166667	12.5	48	19	89	9	2013	1	1282	56	0	1	0
23.81583333	38.5251	12.5	48	20	89	9	2013	0	121	67	0	1	2
23.56770833	38.1252	12.5	48	21	89	9	2013	1	1253	191	0	0	0
23.329375	38.09708333	12.5	48	22	89	9	2013	0	1442	62	0	3	0
23.36375	38.06020833	12.5	47	23	90	9	2013
23.04833333	38.001875	12.5	45	24	90	9	2013
22.35083333	37.97083333	12.5	0	25	90	9	2013
21.84958333	38.00895833	12.5	36	26	90	9	2013
18.53666667	38.01	12	45	27	90	9	2013
18.4775	38.25416667	12	48	28	90	9	2013	0	98	22	0	0	18
15.56854167	38.06833333	11.5	48	29	90	9	2013	2	76	24	0	3	2
16.71270833	38.07479167	12	48	30	91	9	2013	0	0	3	0	0	0
18.72875	37.98770833	12	48	1	91	10	2013	1	14	0	0	0	2
17.89625	37.98041667	12	47	2	91	10	2013
22.90166667	37.92916667	11.5	47	3	91	10	2013
23.88354167	37.90479167	11.5	48	4	91	10	2013	0	33	23	0	0	0
23.859375	37.9	11.5	48	5	91	10	2013	3	9	1	0	1	0
		11.5	47	6	91	10	2013	0	302	41	0	1	3
		11.5	49	7	92	10	2013	6	264	59	0	3	6
22.23375	37.83895833	11.5	48	8	92	10	2013	7	443	150	0	0	0
22.44895833	37.91	11.5	47	9	92	10	2013
22.32854167	37.96541667	11.5	48	10	92	10	2013	0	8	0	0	2	0
23.20854167	37.91125	11.5	48	11	92	10	2013	1	45	23	0	4	0
22.71229167	37.90979167	11.5	48	12	92	10	2013	0	474	114	0	1	0
21.14145833	37.92166667	11.5	48	13	92	10	2013	0	504	57	0	0	0
22.06	37.89895833	11.5	48	14	93	10	2013	6	672	150	0	0	2
22.09083333	37.86229167	11.5	46	15	93	10	2013
19.74520833	37.969375	11.5	0	16	93	10	2013
12.13375	37.96354167	11	43	17	93	10	2013
15.82020833	37.91375	11	47	18	93	10	2013
12.17479167	37.913125	11	48	19	93	10	2013	2	260	37	0	0	1
13.901875	37.85520833	11.5	48	20	93	10	2013	0	30	4	0	2	0
22.44208333	37.861875	11	48	21	94	10	2013	2	262	133	0	6	1
17.15979167	37.86416667	11	48	22	94	10	2013	1	131	14	0	1	1
19.18895833	37.89416667	11	48	23	94	10	2013	4	719	62	0	1	1
19.26833333	37.925625	11	48	24	94	10	2013	0	28	5	0	0	0
18.96625	37.95104167	11	47	25	94	10	2013
19.80270833	37.958125	11	47	26	94	10	2013
22.34791667	37.97770833	10.5	48	27	94	10	2013	4	53	8	0	0	1
17.06458333	37.950625	11	48	28	95	10	2013	2	1082	54	0	1	5
15.73729167	37.97645833	10.5	48	29	95	10	2013	0	1450	181	5	2	7
19.17729167	37.95125	10.5	48	30	95	10	2013	1	6	5	0	0	0
18.8425		11.5	48	31	95	10	2013	2	34	6	0	1	0
18.635	37.60395833	11	48	1	95	11	2013	2	232	11	84	0	0
18.490625	37.57729167	10.5	48	2	95	11	2013	4	582	21	29	1	5
18.655	37.57375	11.5	48	3	95	11	2013	1	13	8	0	4	6
18.72666667	37.56875	10.5	48	4	96	11	2013	0	15	4	0	1	0
18.18541667	37.60354167	10.5	39	5	96	11	2013
18.26978723	37.56446809	10.5	33	6	96	11	2013
17.9944898	37.60061224	10	46	7	96	11	2013
18.019375	37.58229167	10.5	48	8	96	11	2013	0	123	10		8	9
17.60625	37.609375	10	48	9	96	11	2013	0	16	1		2	1
17.378125	37.6451	10	48	10	96	11	2013	1	12	3	152	1	1
17.40083333	37.636875	10	48	11	97	11	2013	0	13	4	112	3	0
17.67333333	37.623125	10	48	12	97	11	2013	0	4	1	311	2	0
17.689375	37.62291667	10	47	13	97	11	2013
17.613125	37.63166667	10	48	14	97	11	2013	1	12	5	72	1	7
17.43666667	37.63229167	10	48	15	97	11	2013	0	14	1	64	1	0
17.40145833	37.68	10.5	48	16	97	11	2013	0	2	1	0	0	0
		10	10	17	97	11	2013
		10	31	18	98	11	2013
18.23395833	37.83229167	11.5	48	19	98	11	2013	0	4	2	0	0	0
17.87416667	37.95395833	10	48	20	98	11	2013	0	4	1	0	0	0
17.30708333	38.34166667	10	48	21	98	11	2013	0	9	2	0	0	0
16.86083333	38.4225	9.5	48	22	98	11	2013	0	11	6	0	1	1
16.401875	38.02541667	9.5	48	23	98	11	2013	4	49	7	260	2	2
16.23479167	38.47416667	10	48	24	98	11	2013	3	29	7	375	1	0
16.323125	38.52083333	9.5	48	25	99	11	2013	2	9	13	141	0	0
16.10520833	38.51666667	9.5	48	26	99	11	2013	1	26	3	39	1	2
15.76041667	38.64791667	9.5	48	27	99	11	2013	1	19	12	212	0	1
15.584375	38.67533	9.5	47	28	99	11	2013
15.49395833	38.59583333	9.5	48	29	99	11	2013	1	8	3	51	2	0
14.921875	38.57708333	9.5	48	30	99	11	2013	1	30	3	83	3	13
14.96020833	38.57	9.5	48	1	99	12	2013	2	9	4	1	1	0
15.20854167	38.8	9.5	48	2	100	12	2013	1	90	8	58	1	0
14.816875	38.83333333	9.5	48	3	100	12	2013	1	15	5	7	0	0
14.73208333	38.81875	9.5	48	4	100	12	2013	0	37	4	7	1	0
		9.5	0	5	100	12	2013
14.57765957	38.86382979	9.5	39	6	100	12	2013
14.9255102	38.85918367	9.5	43	7	100	12	2013
14.95854167	38.37583333	9.5	43	8	100	12	2013
14.75916667	38.38708333	9.5	46	9	101	12	2013
14.5775	38.266875	9.5	48	10	101	12	2013	2	202	4	109	0	1
14.30479167	38.87083333	9.5	48	11	101	12	2013	2	505	23		3	0
14.665625	38.12645833	9.5	48	12	101	12	2013	0	6	7	0	0	0
14.306875	38.14541667	9.5	48	13	101	12	2013	3	169	17	261	1	0
14.27708333	38.14208333	9.5	48	14	101	12	2013	0	4	1	2	0	0
13.77458333	38.211875	9.5	48	15	101	12	2013	0	175	5	75	0	0
14.083125	38.170625	9.5	48	16	102	12	2013	1	243	4	167	1	0
14.3025	38.128125	9.5	48	17	102	12	2013	0	2	0	0	0	0
14.38	38.13	9.5	48	18	102	12	2013	0	264	3	169	0	0
14.40208333	38.13854167	9.5	48	19	102	12	2013	1	449	7	415	1	0
14.00979167	38.16333333	9.5	48	20	102	12	2013	1	29	10	41	3	0
13.95041667	38.1955	9.5	48	21	102	12	2013	0	66	6	92	3	0
14.00833333	38.10979167	9.5	48	22	102	12	2013	1	61	2	38	2	0
14.14645833	38.1151	9.5	48	23	103	12	2013	1	61	6	100	1	0
13.83729167	38.31041667	9.5	48	24	103	12	2013	2	142	9	118	1	0
13.77875	38.151875	9	48	25	103	12	2013	0	5	0	0	0	0
13.48291667	38.15979167	9.5	48	26	103	12	2013	0	4	4	0	1	0
13.36833333	38.151875	9.5	48	27	103	12	2013	0	19	5	2	0	0
13.53666667	38.16354167	9.5	48	28	103	12	2013	1	59	12	68	3	0
13.29875	38.170625	9	48	29	103	12	2013	2	16	11	32	1	0
13.33395833	38.18583333	9.5	48	30	104	12	2013	0	15	1	56	0	0
13.32666667		10.5	48	31	104	12	2013	0	66	7	39	2	0
13.09791667	38.19875	9	48	1	105	1	2014	0	10	4	5	0	0
		10	32	2	105	1	2014
		9.5	43	3	105	1	2014
13.67916667	38.21208333	9	48	4	105	1	2014	0	19	6	2	5	0
13.7125	38.244375	9.5	48	5	105	1	2014	1	2	2	1	3	0
13.30297872	38.22957447	10	47	6	106	1	2014	0	4	2	28	2	0
13.37632653	38.23367347	9.5	49	7	106	1	2014	0	2	4	0	0	0
13.43354167	38.23979167	9.5	48	8	106	1	2014	0	3	6	0	0	0
13.468125	38.23	10	48	9	106	1	2014	0	6	0	12	0	0
13.451875	38.24854167	10	48	10	106	1	2014	0	1	3	0	0	0
13.49770833	38.25	9.5	48	11	106	1	2014	0	4	2	0	0	0
13.445	38.22791667	9.5	48	12	106	1	2014	0	4	0	0	0	0
		10	47	13	107	1	2014
13.39166667	38.21375	10	48	14	107	1	2014	0	9	1	1	0	0
		10	48	15	107	1	2014	0	1	2	2	1	0
13.186875	38.18791667	10	48	16	107	1	2014	0	5	0	0	0	0
13.51208333	38.2152	10	48	17	107	1	2014	0	4	3	0	0	3
13.33833333	38.23	10	48	18	107	1	2014	0	2	1	0	1	0
13.30916667	38.22458333	10	48	19	107	1	2014	0	9	3	0	1	0
13.374375	38.19770833	10	48	20	108	1	2014	0	3	0	0	4	0
		10	45	21	108	1	2014
		10	47	22	108	1	2014
		10	47	23	108	1	2014
13.3625	38.14291667	10	48	24	108	1	2014	0	2	0	0	0	0
13.496875	38.14229167	10	48	25	108	1	2014	0	2	1	0	1	0
13.60729167	38.13416667	10	48	26	108	1	2014	0	2	1	0	0	0
13.66645833	38.13041667	10	48	27	109	1	2014	0	2	5	0	1	0
13.40833333	38.14104167	10	48	28	109	1	2014	0	0	7	0	0	0
13.428125	38.131875	12	48	29	109	1	2014	0	0	11	0	0	0
13.4225	38.40395833	10	48	30	109	1	2014	1	1	5	0	0	0
13.28833333	38.210625	10	48	31	109	1	2014	1	0	8	0	0	0
13.44333333	38.70708333	10.5	48	1	109	2	2014	0	3	1	0	0	0
13.32416667	38.56354167	10	48	2	109	2	2014	0	1	6	0	0	0
		10.5	0	3	110	2	2014
13.48708333	38.34520833	10	48	4	110	2	2014	0	6	8	0	3	0
		10.5	35	5	110	2	2014
13.40425532	38.37659574	11	47	6	110	2	2014	1	1	9	0	0	0
		10.5	45	7	110	2	2014
13.51854167	38.30729167	10.5	48	8	110	2	2014	0	5	3	0	0	0
13.31416667	38.40229167	10	48	9	110	2	2014	0	5	3	0	0	0
13.33291667	38.13041667	11	48	10	111	2	2014	0	3	6	0	0	0
		10.5	26	11	111	2	2014
		10.5	27	12	111	2	2014
		11	44	13	111	2	2014
		11	47	14	111	2	2014
13.35375	37.94208333	11	48	15	111	2	2014	0	3	0	0	0	0
13.36367347	37.95	10.5	49	16	111	2	2014	0	5	0	0	3	0
		11	44	17	112	2	2014
13.28270833	37.92520833	11	48	18	112	2	2014	0	39	3	0	1	0
13.28708333	37.91166667	11	48	19	112	2	2014	0	4	0	0	0	0
		11	48	20	112	2	2014	1	0	1	0	0	0
13.40291667	37.49770833	11	48	21	112	2	2014	0	5	1	0	0	1
13.32104167	35.77479167	11	48	22	112	2	2014	0	2	3	0	0	0
13.32770833	35.71229167	11	48	23	112	2	2014	0	9	2	0	0	0
13.435	35.760625	11	48	24	113	2	2014	0	20	0	0	5	0
13.518125	35.64	11.5	48	25	113	2	2014	0	74	2	0	0	1
13.33958333	35.8554	11	48	26	113	2	2014	0	6	0	1	0	0
13.359375	35.69625	11.5	48	27	113	2	2014	0	7	9	1	0	0
13.29458333	35.766875	11.5	48	28	113	2	2014	1	16	6	0	4	0
13.17354167	35.72333333	11	48	1	113	3	2014	0	10	6	0	2	0
13.23729167	35.96	11	48	2	113	3	2014	0	138	8	0	0	0
13.27458333	36.25708333	11.5	48	3	114	3	2014	0	11	4	0	3	0
13.17604167	36.42479167	11.5	48	4	114	3	2014	0	18	2	0	7	0
13.14270833	36.28979167	11.5	48	5	114	3	2014	1	77	4	0	1	0
13.28489362	35.97829787	12	47	6	114	3	2014	0	81	3	6	3	1
13.15244898	35.63959184	12	49	7	114	3	2014	0	11	10	0	9	0
13.21479167	37.0075	12	48	8	114	3	2014	0	4	2	0	1	0
13.29875	35.50104167	12	48	9	114	3	2014	0	8	0	0	1	0
13.323125	35.55520833	12	48	10	115	3	2014	0	17	1	3	1	0
13.478125	35.47541667	12	48	11	115	3	2014	1	19	2	1	4	7
13.65520833	35.656875	12	48	12	115	3	2014	0	2	0	0	1	0
13.81416667	35.72729167	12	48	13	115	3	2014	0	31	2	0	7	0
13.893125	35.75208333	12	48	14	115	3	2014	0	83	3	0	0	0
13.84104167	35.385625	12	48	15	115	3	2014	0	36	0	0	1	0
13.89541667	35.52020833	12	48	16	115	3	2014	0	535	0	0	1	0
		12	48	17	116	3	2014	0	217	0	0	1	1
14.02583333	36.70833333	12	48	18	116	3	2014	1	208	2	1	3	5
14.00020833	37.75479167	12	48	19	116	3	2014	0	75	1	0	0	0
		12	0	20	116	3	2014
14.09666667	37.911875	12.5	48	21	116	3	2014	0	165	3	1	1	0
		12.5	0	22	116	3	2014
13.81541667	37.92854167	12	48	23	116	3	2014	1	24	1	0	11	0
		12.5	48	24	117	3	2014	0	33	1	0	4	0
13.615	38.05833333	12	48	25	117	3	2014	1	29	3	0	3	0
13.48854167	38.09833333	12	48	26	117	3	2014	0	11	2	0	3	1
		12.5	48	27	117	3	2014	0	50	4	0	4	0
13.7825	37.955625	12.5	48	28	117	3	2014	0	13	2	0	3	0
13.79875	37.94979167	13	48	29	117	3	2014	0	0	0	0	2	0
13.82083333	37.93916667	12	48	30	117	3	2014	0	0	0	0	0	0
		13	42	31	118	3	2014
		13	38	1	118	4	2014
		13	42	2	118	4	2014
		13	40	3	118	4	2014
		13.5	42	4	118	4	2014
14.1825	37.84791667	13	48	5	118	4	2014	2	9	3	0	2	0
14.18583333	37.83375	13	48	6	118	4	2014	0	14	1	0	0	0
		13	48	7	119	4	2014	2	16	0	0	1	0
14.379375	37.87854167	13	48	8	119	4	2014	2	61	0	0	4	0
		13	34	9	119	4	2014
		13.5	33	10	119	4	2014
14.37729167	37.88583333	13	48	11	119	4	2014	1	35	0	0	2	6
14.52625	37.87	13	48	12	119	4	2014	0	52	4	0	0	0
14.58770833	37.865625	13.5	48	13	119	4	2014	0	69	1	0	0	0
14.65416667	37.86895833	13.5	48	14	120	4	2014	0	154	1	0	1	0
14.20520833	37.8852	13.5	48	15	120	4	2014	3	39	7	0	11	0
14.3675	37.88104167	13.5	48	16	120	4	2014	0	2	0	0	0	0
14.56020833	37.87791667	13.5	48	17	120	4	2014	1	5	0	0	1	0
14.930625	37.86958333	13.5	48	18	120	4	2014	0	4	1	0	1	0
15.11729167	37.86875	13.5	48	19	120	4	2014	0	54	3	1	3	0
15.646875	37.85854167	13.5	48	20	120	4	2014	0	106	2	0	0	1
16.14895833	37.84875	13.5	48	21	121	4	2014	3	70	1	0	0	0
16.23166667	37.833125	13.5	48	22	121	4	2014	0	12	0	0	0	0
16.20625	37.83375	13.5	48	23	121	4	2014	4	58	0	0	1	0
16.18958333	37.82770833	14	48	24	121	4	2014	8	28	2	0	0	0
15.09333333	37.84104167	14	48	25	121	4	2014	6	20	3	0	4	1
14.20520833	37.8575	14	48	26	121	4	2014	0	20	0	0	0	0
14.29520833	37.86166667	14	48	27	121	4	2014	5	54	4	0	1	0
14.51854167	37.86104167	14	48	28	122	4	2014	0	82	5	0	3	0
14.875	37.86	14	48	29	122	4	2014	2	127	7	0	2	0
		14.5	47	30	122	4	2014
15.18541667	37.86854167	14	48	1	122	5	2014	4	290	4	1	2	0
15.3375	37.85416667	14.5	48	2	122	5	2014	0	17	0	0	0	2
15.613125	37.84583333	14.5	48	3	122	5	2014	0	51	2	0	0	0
		14.5	0	4	122	5	2014
15.95208333	37.863125	14.5	48	5	123	5	2014	0	51	4	0	4	0
15.28851064	37.86893617	14.5	47	6	123	5	2014	2	31	3	1	9	0
15.02102041	37.86959184	14.5	49	7	123	5	2014	0	232	10	0	2	0
15.85708333	37.86666667	14.5	48	8	123	5	2014	2	62	0	0	0	0
		14.5	46	9	123	5	2014
15.65104167	37.86729167	14.5	48	10	123	5	2014	2	154	15	0	3	0
15.95583333	37.85854167	14.5	48	11	123	5	2014	5	33	3	0	0	0
16.39958333	37.85541667	14.5	48	12	124	5	2014	0	51	12	0	2	1
17.14833333	37.86333333	14	48	13	124	5	2014	0	85	3	1	0	0
16.84895833	37.83791667	14.5	48	14	124	5	2014	2	102	4	0	0	0
16.72104167	37.82625	14.5	48	15	124	5	2014	2	101	3	0	4	0
		14.5	48	16	124	5	2014	0	28	5	0	0	0
16.25479167	37.81916667	15	48	17	124	5	2014	7	19	1	0	0	0
16.283125	37.8325	14.5	48	18	124	5	2014	6	274	18	0	4	0
15.80895833	37.81770833	14.5	48	19	125	5	2014	2	81	2	0	1	0
		14.5	47	20	125	5	2014
17.88541667	37.81229167	14.5	48	21	125	5	2014	1	12	4	0	1	0
17.76229167	37.7825	14.5	48	22	125	5	2014	0	6	0	0	0	0
17.40770833	37.77458333	14.5	48	23	125	5	2014	5	8	1	0	0	3
		14.5	47	24	125	5	2014
17.07520833	37.76541667	14.5	48	25	125	5	2014	4	366	20	0	0	0
15.95979167	37.7756	15	48	26	126	5	2014	3	448	34	0	2	20
16.90625	37.77229167	15.5	48	27	126	5	2014	5	253	13	0	0	0
		15.5	25	28	126	5	2014
		15	31	29	126	5	2014
16.08875	37.76041667	15	48	30	126	5	2014	0	6	1	0	0	0
16.15354167	37.76333333	15	48	31	73	5	2014	2	553		0	1	0
16.31604167	37.76166667	15	48	1	126	6	2014	0	30	1	0	1	0
16.32770833	37.76041667	15	48	2	127	6	2014	0	33	11	0	0	0
16.25208333	37.76145833	15	48	3	127	6	2014	1	12	7	0	0	0
16.375	37.75395833	15.5	48	4	127	6	2014	2	191	52	0	2	0
16.37166667	37.75770833	15	48	5	127	6	2014	4	86	28	0	0	0
16.90291667	37.754375	15	48	6	127	6	2014	0	91	5	0	2	0
18.36416667	37.73604167	15	48	7	127	6	2014	12	76	6	0	0	0
18.8675	37.72875	15	48	8	127	6	2014	1	46	11	0	1	0
18.70729167	37.75479167	15	48	9	128	6	2014	3	228	6	0	2	0
18.53104167	37.79125	15.5	48	10	128	6	2014	0	9	2	0	0	0
18.226875	37.84104167	15.5	48	11	128	6	2014	5	46	8	0	0	0
17.7505	37.8525	15.5	48	12	128	6	2014	4	157	4	0	1	1
17.67104167	37.87354167	15.5	48	13	128	6	2014	1	7	3	0	1	0
17.526875	37.85083333	15.5	48	14	128	6	2014	2	6	0	0	0	0
17.78916667	37.860625	15.5	48	15	128	6	2014	1	1	0	0	0	0
18.00625	37.85958333	15	48	16	129	6	2014	0	8	0	0	1	0
17.2775	37.82	14	48	17	129	6	2014	0	3	1	0	0	0
17.19354167	37.83208333	15.5	48	18	129	6	2014	0	39	0	0	0	0
		15	0	19	129	6	2014
18.56458333	37.73645833	15.5	48	20	129	6	2014	2	86	0	0	1	0
17.8325	37.76083333	15	48	21	129	6	2014	5	440	6	0	0	0
18.13791667	37.76395833	15	48	22	129	6	2014	4	42	5	0	3	0
		15	47	23	130	6	2014
18.55541667	37.73604167	15.5	48	24	130	6	2014	5	12	5	0	0	0
17.7925	37.77125	15	48	25	130	6	2014	3	65	10	0	0	0
16.96708333	37.82416667	15	48	26	130	6	2014	8	25	0	1	0	0
		15	37	27	130	6	2014
		15	33	28	130	6	2014
18.09958333	37.79625	15	48	29	130	6	2014	1	18	8	0	0	0
19.01104167	37.78479167	15	48	30	131	6	2014	5	4	5	0	0	0
17.53833333	37.82333333	15	48	1	131	7	2014	3	325	20	0	1	0
14.82083333	37.77958333	15	48	2	131	7	2014	8	67	18	0	0	1
22.36625	37.75083333	15	48	3	131	7	2014	2	2	4	0	0	0
22.40270833	37.80729167	15	48	4	131	7	2014	4	0	0	0	0	0
21.75208333	37.875625	15	48	5	131	7	2014	2	3	4	0	0	8
18.47234043	37.88255319	15	47	6	131	7	2014	7	8	0	0	0	7
21.06	37.86081633	14	49	7	132	7	2014	5	39	61	0	0	8
16.82208333	37.849375	15	48	8	132	7	2014	4	5	0	0	0	0
16.44395833	37.82291667	15	48	9	132	7	2014	4	1	3	0	0	0
12.04354167	37.82458333	15	48	10	132	7	2014	5	52	15	0	2	3
		15	47	11	132	7	2014
		15	47	12	132	7	2014
19.754375	37.81375	15	48	13	132	7	2014	1	23	0	0	1	9
14.81520833	37.819375	15	48	14	133	7	2014	8	9	19	0	3	5
20.7525	37.83875	15	48	15	133	7	2014	7	19	30	0	0	1
		15	47	16	133	7	2014
18.65333333	37.84770833	15	48	17	133	7	2014	8	247	22	0	18	14
14.599375	37.83625	15	48	18	133	7	2014	5	426	27	0	2	9
		15	34	19	133	7	2014
		15	0	20	133	7	2014
		15	0	21	134	7	2014
		15	29	22	134	7	2014
16.776875	37.83520833	15	48	23	134	7	2014	5	81	4	0	1	7
		15	45	24	134	7	2014
		15	47	25	134	7	2014
22.045	37.90520833	15	48	26	134	7	2014	5	3	9	0	5	4
21.80625	37.97083333	15	48	27	134	7	2014	4	3	7	0	1	12
22.235625	37.969375	15	48	28	135	7	2014	9	15	10	0	2	0
22.49666667	37.940625	15	48	29	135	7	2014	9	35	15	0	4	8
		15	0	30	135	7	2014
		14.5	45	31	82	7	2014
14.50770833	37.970625	14.5	48	1	135	8	2014	5	209	21	0	3	3
21.81604167	37.92979167	14	48	2	135	8	2014	6	6	5	0	1	13
23.65666667	37.92666667	14	48	3	135	8	2014	7	8	4	0	3	7
24.5075	37.93416667	14	48	4	140	8	2014	10	29	38	0	0	3
		14	47	5	140	8	2014
23.78212766	37.94191489	14.5	47	6	140	8	2014	16	41	41	0	4	1
22.44306122	37.92428571	14	49	7	140	8	2014	4	131	57	0	1	0
22.130625	37.96229167	14	48	8	140	8	2014	3	527	263	0	6	10
23.85	37.91916667	14	48	9	140	8	2014	4	35	6	0	0	0
24.929375	37.930625	14	48	10	141	8	2014	4	115	17	0	1	0
24.84895833	37.93916667	14	48	11	141	8	2014	1	275	33	0	2	0
23.64666667	37.93125	14	48	12	141	8	2014	4	92	17	0	2	0
		14	36	13	141	8	2014
		14	27	14	141	8	2014
18.91833333	37.89708333	14	48	15	141	8	2014	8	15	44	0	1	7
24.24604167	37.93958333	14	48	16	141	8	2014	4	2	4	0	1	1
24.16145833	37.9275	14	48	17	142	8	2014	11	266	28		3	0
21.82375	37.91375	13.5	48	18	142	8	2014	6	5	11	0	1	27
21.54395833	37.92416667	14	48	19	142	8	2014	9	24	5	0	3	1
		14	23	20	142	8	2014
		14	0	21	142	8	2014
		14	0	22	142	8	2014
		13.5	0	23	142	8	2014
		13.5	23	24	143	8	2014
22.40125	37.86645833	14	48	25	143	8	2014	14	9	6	0	2	1
21.66416667	37.868125	13.5	48	26	143	8	2014	17	5	12	0	1	17
22.33916667	37.858125	14	48	27	143	8	2014	9	1	11	0	0	27
		13.5	47	28	143	8	2014
23.10145833	37.84666667	13.5	48	29	143	8	2014	11	53	10	0	6	23
23.34625	37.84083333	13.5	48	30	143	8	2014	11	100	18	0	1	17
22.67791667	37.85583333	13.5	48	31	86	8	2014	7	110	13	0	0	0
22.79583333	37.85166667	13.5	48	1	144	9	2014	7	12	3	0	0	10
		13.5	47	2	144	9	2014
		13.5	45	3	144	9	2014
		13	40	4	144	9	2014
		13.5	17	5	144	9	2014
		13	0	6	144	9	2014
		13	0	7	145	9	2014
		13.5	27	8	145	9	2014
		13	29	9	145	9	2014
		13	0	10	145	9	2014
		12.5	48	11	145	9	2014	1	52	40	0	1	23
		12.5	48	12	145	9	2014	4	163	47	0	3	13
21.83791667	37.96854167	13	48	13	145	9	2014	3	46	32	0	1	6
		13.5	47	14	146	9	2014
21.63541667	37.945625	12.5	48	15	146	9	2014	5	6	0	0	0	0
19.675625	37.92125	12.5	48	16	146	9	2014	7	23	1	0	1	1
23.1675	37.85541667	13	48	17	146	9	2014	3	246	10	0	2	2
22.55854167	37.858125	12.5	48	18	146	9	2014	7	34	0	0	0	11
		12.5	48	19	146	9	2014	1	148	17	0	0	4
22.19416667	37.82791667	12.5	48	20	146	9	2014	2	656	140	0	0	0
21.69041667	37.85416667	12.5	48	21	147	9	2014	0	939	147	0	0	3
		12	47	22	147	9	2014
		12.5	21	23	147	9	2014
		12.5	30	24	147	9	2014
23.26708333	37.87916667	12	48	25	147	9	2014	1	458	4	0	0	1
22.16270833	37.78875	12.5	48	26	147	9	2014	2	444	9	0	0	0
21.81375	37.81333333	12.5	48	27	147	9	2014	4	617	15	0	1	0
22.2775	37.81229167	12.5	48	28	148	9	2014	0	324	4	0	0	1
21.96416667	37.78125	12.5	48	29	148	9	2014	2	138	0	0	0	1
21.94333333	37.75625	11.5	48	30	148	9	2014	5	541	8	0	0	2
21.44229167	37.72333333	12	48	1	148	10	2014	2	1	0	0	0	0
21.475625	37.73354167	12	48	2	148	10	2014	6	923	47	0	2	0
		11.5	48	3	148	10	2014	7	425	3	0	0	6
		11.5	0	4	148	10	2014
		11.5	37	5	149	10	2014
13.46595745	37.83553191	12	47	6	149	10	2014	2	430	29	0	7	2
21.25897959	37.82306122	12	49	7	149	10	2014	3	610	47	0	7	1
19.43666667	37.8275	11.5	48	8	149	10	2014	2	414	1	0	1	0
		11.5	47	9	149	10	2014
		11.5	19	10	149	10	2014
		11.5	43	11	149	10	2014
		11.5	48	12	150	10	2014	2	271	3	0	0	0
		11.5	47	13	150	10	2014
21.29666667	37.94166667	11.5	48	14	150	10	2014	5	219	33	0	0	1
		11	34	15	150	10	2014
		11	27	16	150	10	2014
21.68270833	38.2625	11	48	17	150	10	2014	4	167	49	0	2	12
		11	36	18	150	10	2014
		11	0	19	150	10	2014
		11	31	20	151	10	2014
		11	47	21	151	10	2014
21.343125	38.35083333	11	48	22	151	10	2014	2	9	4	0	1	0
		11	48	23	151	10	2014	3	188	1	0	0	0
		11	34	24	151	10	2014
		11	0	25	151	10	2014
		11	0	26	151	10	2014
		11	32	27	152	10	2014
21.2625	38.13208333	11	48	28	152	10	2014	1	69	145	0	4	2
17.718125	38.63145833	10.5	48	29	152	10	2014	1	750	67	0	1	1
12.4975	38.44895833	11	48	30	152	10	2014	0	255	15	1	0	0
22.40395833	37.795625	10.5	48	31	152	10	2014	0	25	4	0	0	1
		10.5	12	1	152	11	2014
		10.5	43	2	152	11	2014
		10.5	48	3	153	11	2014	1	825	14	2	0	12
13.19604167	38.44229167	10	48	4	153	11	2014	0	4	10	0	0	0
18.783125	38.39229167	10.5	48	5	153	11	2014	0	1	1	0	0	0
		10	45	6	153	11	2014
		10.5	49	7	153	11	2014	0	7	1	0	0	0
		10.5	15	8	153	11	2014
		10.5	0	9	153	11	2014
		10	0	10	154	11	2014
		10	15	11	154	11	2014
		10	36	12	154	11	2014
		10	42	13	154	11	2014
		10	47	14	154	11	2014
		10	48	15	154	11	2014	0	15	3	0	0	0
		10	43	16	154	11	2014
		10	0	17	155	11	2014
		10	4	18	155	11	2014
		10	0	19	155	11	2014
		10	3	20	155	11	2014
		10	3	21	155	11	2014
		10	4	22	155	11	2014
		9.5	2	23	155	11	2014
		9.5	4	24	156	11	2014
		10	0	25	156	11	2014
		9.5	0	26	156	11	2014
		10	4	27	156	11	2014
		11.5	0	28	156	11	2014
		9	3	29	156	11	2014
		9.5	3	30	156	11	2014
		9.5	0	1	157	12	2014
		9.5	3	2	157	12	2014
		9	0	3	157	12	2014
		9.5	0	4	157	12	2014
		9.5	1	5	157	12	2014
		9.5	0	6	157	12	2014
		9.5	0	7	157	12	2014
		9.5	0	8	158	12	2014
		9.5	0	9	158	12	2014
		9.5	0	10	158	12	2014
		9.5	0	11	158	12	2014
		9.5	20	12	158	12	2014
		9.5	0	13	158	12	2014
		9.5	0	14	158	12	2014
		9	15	15	158	12	2014
		9.5	20	16	159	12	2014
		9.5	20	17	159	12	2014
		9.5	20	18	159	12	2014
		9.5	21	19	159	12	2014
		9.5	20	20	159	12	2014
		9.5	21	21	159	12	2014
		9.5	21	22	159	12	2014
		9.5	20	23	160	12	2014
		9.5	20	24	160	12	2014
		9.5	20	25	160	12	2014
		9.5	20	26	160	12	2014
		9.5	20	27	160	12	2014
		9.5	20	28	160	12	2014
		9	20	29	160	12	2014
		9	20	30	161	12	2014
	38.19375	9.5	20	31	161	12	2014
